# Supplementary material for: An Anaerobic Trickle-Bed Reactor Filled with Siporax™ as a Novel Approach for Biomethanation of Hydrogen and Carbon Dioxide
Source: Bioengineering (Basel). 2026 Mar 26;13(4):382. doi: 10.3390/bioengineering13040382 (PMC13113737; doi:10.3390/bioengineering13040382)
Supplement: Supplementary file 1 [file bioengineering-13-00382-s001.zip]

Archive with 1 entries (1 files):
- bioengineering-4115373-supplementary.pdf
